# Supplementary material for: Relationship between Nitrogen Dynamics and Key Microbial Nitrogen-Cycling Genes in an Intensive Freshwater Aquaculture Pond
Source: Microorganisms. 2024 Jan 26;12(2):266. doi: 10.3390/microorganisms12020266 (PMC10892730; doi:10.3390/microorganisms12020266)
Supplement: Supplementary file 1 [file microorganisms-12-00266-s001.zip]

Archive with 1 entries (1 files):
- microorganisms-2836899-supplementary.pdf
